# Supplementary material for: The Role of Coffee Silver Skin against Oxidative Phenomena in Newly Formulated Chicken Meat Burgers after Cooking
Source: Foods. 2021 Aug 8;10(8):1833. doi: 10.3390/foods10081833 (PMC8394139; doi:10.3390/foods10081833)
Supplement: Supplementary file 1 [file foods-10-01833-s001.zip]

Archive with 1 entries (1 files):
- foods-1303890-supplementary.pdf
